# Supplementary material for: Effectiveness of Percutaneous Needle Electrolysis (PNE) and Intramuscular Electrical Stimulation (IMES) in the Management of Myofascial Pain Syndrome and Tendinopathies: A Systematic Review
Source: J Clin Med. 2026 Mar 27;15(7):2572. doi: 10.3390/jcm15072572 (PMC13073570; doi:10.3390/jcm15072572)
Supplement: Supplementary file 1 [file jcm-15-02572-s001.zip]

Archive with 1 entries (1 files):
- jcm-4179915-supplementary.pdf
